# Supplementary material for: The Influence of Green Product Type, Message Framing, and Anticipated Pride on Green Consumption Behavior: An Event-Related Potential (ERP) Study
Source: Brain Sci. 2023 Oct 7;13(10):1427. doi: 10.3390/brainsci13101427 (PMC10604928; doi:10.3390/brainsci13101427)
Supplement: Supplementary file 1 [file brainsci-13-01427-s001.zip]

Archive with 1 entries (1 files):
- brainsci-2586079-supplementary.pdf
